# Supplementary material for: Type 1 Corticotropin-Releasing Factor Receptor Differentially Modulates Neurotransmitter Levels in the Nucleus Accumbens of Juvenile versus Adult Rats
Source: Int J Mol Sci. 2022 Sep 16;23(18):10800. doi: 10.3390/ijms231810800 (PMC9505341; doi:10.3390/ijms231810800)
Supplement: Supplementary file 1 [file ijms-23-10800-s001.zip]

Archive with 1 entries (1 files):
- ijms-1820773-supplementary.pdf
